# Supplementary material for: SIME: synthetic insight-based macrolide enumerator to generate the V1B library of 1 billion macrolides
Source: J Cheminform. 2020 Apr 10;12:23. doi: 10.1186/s13321-020-00427-6 (PMC7146965; doi:10.1186/s13321-020-00427-6)
Supplement: Supplementary file 1 — Additional file 1. List of 1 million SMILES strings extracted from the V1B library. [file 13321_2020_427_MOESM1_ESM.zip]

Archive with 1 entries (1 files):
- 1M_stratsampled_V1B.smi
